# Supplementary material for: Understanding metabolic alterations after SARS-CoV-2 infection: insights from the patients’ oral microenvironmental metabolites
Source: BMC Infect Dis. 2023 Jan 23;23:42. doi: 10.1186/s12879-022-07979-y (PMC9869582; doi:10.1186/s12879-022-07979-y)
Supplement: Supplementary file 2 — Additional file 2. Raw data. [file 12879_2022_7979_MOESM2_ESM.xls]

## Sheet: Sheet1
No.	Compound.ID	FC	t.test_p.value	t.test_p.value_BHcorrect	VIP	sample	LCplatform	Name	Formula	Molecular.Weight	Actual.RT	KEGG.ID	ID	HMDB.ID	Mass Error(Da)	Mass Error(ppm)	DeltaMass..Da.	DeltaMass..ppm.	mzVault.Best.Match	mzCloud.Best.Match	ChemSpider.Results	Super.class	Class	Sub.class	Family	Pathway	Influenza-1	Influenza-2	Influenza-3	Influenza-4	Influenza-5	Influenza-6	Influenza-7	Influenza-8	Influenza-9	Influenza-10	Influenza-11	Influenza-12	Influenza-13	Influenza-14	Influenza-15	Influenza-16	Influenza-17	Influenza-18	Influenza-19	Influenza-20	Influenza-21	Influenza-22	Influenza-23
1	9.669_300.2093	341.601	1.29444e-13	3.88333e-13	1.6599	COVID-19:Health	C18:neg	Tretinoin	C20 H28 O2	300.209	9.669	C00777	MReference-1709	HMDB0001852	0.0004	1.1858	4e-04	1.1858	NA	76.5	33	PR Prenol Lipids	PR01 Isoprenoids	PR0109 Retinoids	Prenol lipids[PR]	map00830 Retinol metabolism; map01100 Metabolic pathways; map04659 Th17 cell differentiation; map04672 Intestinal immune network for IgA production; map05200 Pathways in cancer; map05222 Small cell lung cancer; map05223 Non-small cell lung cancer; map05226 Gastric cancer;	49810.1	98710.9	60645.8	769249	61391.1	41012.5	36409.9	29774.9	36168.2	56793.9	72900.3	105495	34485.8	36859.9	79977.9	41387.4	21396.6	38487.4	14791.3	45633.2	23758.8	44218.2	100553
2	10.038_302.2247	170.665	1.83312e-13	5.15566e-13	1.5269	COVID-19:Health	C18:neg	Cis-5,8,11,14,17-eicosapentaenoic acid	C20 H30 O2	302.225	10.038	C06428	MReference-348	HMDB0001999	0.0002	0.5323	2e-04	0.5323	NA	78.5	51	Lipids	Fatty acids [Fig]	Unsaturated fatty acids	Fatty acyls[FA]	map01040 Biosynthesis of unsaturated fatty acids;	5524.89	8906.09	7381.79	13403.1	12115.7	8629.06	10651.3	7385.48	5420.4	9993.28	8126.98	15008.7	4463.22	2742.43	17311.6	5989.43	3954.45	4217.19	2978.41	5408.43	2776.83	5397.32	10742.2
3	4.889_180.0536	121.172	5.84884e-05	6.26662e-05	1.3227	COVID-19:Health	C18:neg	Nicotinuric acid	C8 H8 N2 O3	180.054	4.889	C05380	MReference-520	HMDB0003269	0.0001	0.49	1e-04	0.49	NA	62.3	3	Organic acids and derivatives	Carboxylic acids and derivatives	Amino acids, peptides, and analogues	Amino acids, peptides, and analogues	map00760 Nicotinate and nicotinamide metabolism;	1571.44	1679.16	2282.12	1966.99	4319.87	1719.3	1074.79	1496.42	1471.8	1436.76	1266.2	1742.26	1470.71	1358.79	1491.9	1458.45	1961.13	2644.25	4006.56	1607.1	1364.48	1994.14	1796.35
4	1.064_363.0578	118.095	0.00178631	0.00178631	1.3169	COVID-19:Health	C18:pos	Guanosine 5'-monophosphate	C10 H14 N5 O8 P	363.058	1.064	C00144	BGI302	HMDB0001397	-0.0002	-0.4742	-2e-04	-0.4742	85.7	NA	6	Nucleic acids	Nucleotides [Fig]	Ribonucleotides	Nucleic acids	map00230 Purine metabolism; map01100 Metabolic pathways; map01523 Antifolate resistance; map04022 cGMP-PKG signaling pathway; map04740 Olfactory transduction; map04742 Taste transduction; map04744 Phototransduction;	21790.4	3745.53	8074.25	10634.8	4974.84	2805.91	3986.78	3047.54	2660.95	3113.21	2455.99	3491.25	4491.51	4768.48	5319.43	3273.79	19277.1	3886.7	6966.11	4105.27	6443.25	2513.55	2855.8
5	8.903_115.0634	105.51	8.52236e-08	1.12796e-07	1.6102	COVID-19:Health	C18:pos	Proline	C5 H9 N O2	115.063	8.903	C00148	MReference-560	HMDB0000162	0.0001	0.4511	1e-04	0.4511	45.8	47.5	6	Peptides	Amino acids	Common amino acids [Fig]	Amino acids	map00330 Arginine and proline metabolism; map00970 Aminoacyl-tRNA biosynthesis; map01100 Metabolic pathways; map01230 Biosynthesis of amino acids; map02010 ABC transporters; map04974 Protein digestion and absorption; map04978 Mineral absorption; map05230 Central carbon metabolism in cancer;	39137.7	35839.5	31554.5	65499.4	18453	42926.6	38992	22590.4	12791.3	53888.1	28693.2	12620.4	58769.4	17904.2	53006.1	33380.5	31670	34643.1	11152	16359.3	15667.8	31494.4	17072.5
6	5.787_228.1476	92.4395	1.03262e-17	1.1617e-16	1.3428	COVID-19:Health	C18:neg	Leucylproline	C11 H20 N2 O3	228.148	5.787	null	MReference-468	HMDB0011175	0.0002	0.7872	2e-04	0.7872	NA	42.7	2	Organic acids and derivatives	Carboxylic acids and derivatives	Amino acids, peptides, and analogues	Amino acids, peptides, and analogues	NA	1944.21	1610.15	2431.99	1936.29	1865.34	1872.4	1504.73	2145.63	1868.13	1721.67	1535.88	1736.41	1723.66	1771.48	1398.36	1394.08	1809.59	2212.44	3058.8	1656.72	1616.54	1946.9	2194.82
7	6.358_454.1808	66.1611	1.47175e-12	3.31143e-12	1.534	COVID-19:Health	C18:pos	Deoxycytidine	C9 H13 N3 O4	454.181	6.358	C00881	BGI217	HMDB0000014	0.0002	1.1639	227.0902	999998.0166	30	NA	0	Nucleic acids	Nucleosides [Fig]	Deoxyribonucleosides	Nucleic acids	map00240 Pyrimidine metabolism;	788471	2.25282e+06	2.35071e+06	7.10735e+06	3.47633e+06	1.50223e+06	6.70144e+06	5.26129e+06	3.49854e+06	4.10044e+06	1.86508e+06	2.74599e+06	1.05325e+06	1.68894e+06	1.56108e+06	3.14409e+06	1.38347e+06	485721	280090	2.4682e+06	3.3005e+06	1.77069e+06	1.64715e+06
8	8.105_300.1725	60.1318	4.52147e-17	4.06932e-16	1.5554	COVID-19:Health	C18:pos	2-methoxyestrone	C19 H24 O3	300.173	8.105	C05299	MReference-161	HMDB0000010	0	0.032	0	-0.0826	NA	63.9	21	ST Sterol Lipids	ST02 Steroids	ST0201 C18 steroids (estrogens) and derivatives	Sterol lipids[ST]	map00140 Steroid hormone biosynthesis;	326196	241015	208809	1.63608e+06	80260.3	192430	258261	232354	388680	243578	105546	211580	192443	757599	553300	547424	331395	312656	148624	436767	304527	1.05174e+06	179707
9	3.171_167.0947	54.8292	1.44587e-09	2.16881e-09	1.5127	COVID-19:Health	C18:pos	3-methoxytyramine	C9 H13 N O2	167.095	3.171	C05587	BGI101	HMDB0000022	0	-0.0826	0	0.1199	4.2	NA	15	Benzenoids	Phenols	Methoxyphenols	Phenols and derivatives	map00350 Tyrosine metabolism; map01100 Metabolic pathways; map04728 Dopaminergic synapse;	77085.7	171566	35181.7	102570	97691.7	68489.8	76979.2	51753.1	27473.4	51485.4	52975.9	79055.3	101471	108859	106653	66016.9	89857.9	99849.8	115209	37634.6	15368.1	65039.2	71975.9
10	0.98_347.063	45.8606	0.000370601	0.000379024	1.2842	COVID-19:Health	C18:pos	Deoxyguanosine monophosphate	C10 H14 N5 O7 P	347.063	0.98	C00362	BGI218	HMDB0001044	-0.0001	-0.3569	-1e-04	-0.3569	93.6	89	8	Nucleic acids	Nucleotides [Fig]	Deoxyribonucleotides	Nucleic acids	map00230 Purine metabolism; map01100 Metabolic pathways;	103026	28205.9	23689.1	191127	20244.8	6273.41	6956.48	6979.61	76253.6	25986.1	5724.59	7566.35	30766	7455.71	7753.12	7021.28	142551	16094.4	35186.5	13114.1	52776.5	9787.28	10354.4
11	4.705_208.0849	44.7689	2.29722e-05	2.52134e-05	1.3506	COVID-19:Health	C18:pos	L-kynurenine	C10 H12 N2 O3	208.085	4.705	C00328	NA	HMDB0000684	0.0001	0.3709	1e-04	0.3709	10.9	NA	5	Organic oxygen compounds	Organooxygen compounds	Carbonyl compounds	Carbonyl compounds	map00380 Tryptophan metabolism; map01100 Metabolic pathways; map05143 African trypanosomiasis;	11585.5	11301.2	12420.7	11838.5	25882.4	7785.12	5397.8	7994.46	15280.2	13859.6	7218.62	12216.1	9428.95	8822	8798.29	7072.42	10019.8	11840.1	12590.5	11178.5	12652.3	15264.4	8384.58
12	10.329_282.256	42.8361	1.5349e-09	2.22808e-09	1.207	COVID-19:Health	C18:neg	Oleic acid	C18 H34 O2	282.256	10.329	C00712	MReference-10	HMDB0000207	0.0001	0.4843	1e-04	0.4843	NA	91.7	32	Lipids	Fatty acids [Fig]	Unsaturated fatty acids	Fatty acyls[FA]	map00061 Fatty acid biosynthesis; map01040 Biosynthesis of unsaturated fatty acids;	382782	1.73352e+06	469507	496888	1.07026e+06	1.34113e+06	1.78261e+06	511355	447305	957967	2.08274e+06	1.21605e+06	624061	1.04398e+06	8.05961e+06	747953	441707	474615	384538	367739	726872	1.24606e+06	566781
13	0.77_147.0532	24.0615	2.32944e-07	2.9118e-07	1.3899	COVID-19:Health	C18:pos	L-glutamic acid	C5 H9 N O4	147.053	0.77	C00025	BGI356	HMDB0000148	0	0.3287	0	0.3287	37.6	NA	13	Peptides	Amino acids	Common amino acids [Fig]	Amino acids	map00220 Arginine biosynthesis; map00250 Alanine, aspartate and glutamate metabolism; map00330 Arginine and proline metabolism; map00340 Histidine metabolism; map00430 Taurine and hypotaurine metabolism; map00471 D-Glutamine and D-glutamate metabolism; map00480 Glutathione metabolism; map00524 Neomycin, kanamycin and gentamicin biosynthesis; map00630 Glyoxylate and dicarboxylate metabolism; map00…	98015.7	63993.3	25499.9	278333	45508.3	26426.2	49483.3	20134.6	33643.1	190974	22577.3	68166.7	73312.5	92895.2	45726.7	29307.4	76729.9	45753.5	29288.2	27858.7	33436.8	32462.2	36012.1
14	7.857_336.2306	18.0484	8.55435e-07	1.01301e-06	1.0842	COVID-19:Health	C18:neg	Prostaglandin b1	C20 H32 O4	336.231	7.857	C00959	MReference-563	HMDB0002982	0.0006	1.726	6e-04	1.726	NA	39	61	Lipids	Eicosanoids [Fig]	Prostaglandins	Fatty acyls[FA]	NULL	103389	117549	18439	1.20581e+06	110003	124192	40202.2	43477.8	83719.5	110567	175776	58919.3	50014.2	84899.8	252949	146959	21740.3	81544.3	142498	73931	98664.6	135280	55637.4
15	9.89_254.2249	15.9615	1.56451e-07	2.01151e-07	1.0281	COVID-19:Health	C18:neg	Palmitoleic acid	C16 H30 O2	254.225	9.89	C08362	MReference-1256	HMDB0003229	0.0003	1.2688	3e-04	1.2688	NA	84.5	24	Lipids	Fatty acids [Fig]	Unsaturated fatty acids	Fatty acyls[FA]	map00061 Fatty acid biosynthesis;	142207	388025	72616.5	302578	470209	286750	894216	129325	99048.1	360030	748709	507930	984804	1.23556e+06	2.29669e+06	2.34381e+06	165901	152784	126090	105272	190246	160615	455269
16	4.982_139.0269	13.1114	3.44384e-12	7.37967e-12	1.0044	COVID-19:Health	C18:neg	3-hydroxypicolinic acid	C6 H5 N O3	139.027	4.982	C18620	MReference-205	HMDB0013188	-0.0001	-0.5417	-1e-04	-0.5417	NA	74.3	6	Organoheterocyclic compounds	Pyridines and derivatives	Pyridinecarboxylic acids and derivatives	Pyridine and derivatives	NULL	3.11056e+06	2.60864e+06	2.75919e+06	9.3215e+07	3.44439e+06	2.19478e+06	2.34619e+06	2.54591e+06	3.16761e+06	2.30729e+06	2.34233e+06	3.05095e+06	2.90526e+06	2.7166e+06	3.04671e+06	3.24294e+06	1.6679e+06	2.62553e+06	2.18182e+06	2.61105e+06	1.84653e+06	1.59689e+06	3.44129e+06
17	2.618_197.1053	12.732	3.81781e-10	6.36302e-10	1.2153	COVID-19:Health	C18:pos	Dl-metanephrine	C10 H15 N O3	197.105	2.618	C05588	MReference-413	HMDB0062493	0.0001	0.4955	1e-04	0.4955	NA	35.6	27	Benzenoids	Benzene and substituted derivatives	Phenols	Phenols and derivatives	map00350 Tyrosine metabolism; map01100 Metabolic pathways;	112064	135178	186322	123330	94539.1	107654	75379.4	82304.6	112652	92816.1	52846	99447.7	81647.4	100009	83605.4	113664	82684.6	125314	93591.6	95985.6	54729.8	111574	76146.2
18	3.491_153.079	0.1308	4.3139e-13	1.13865e-12	1.0885	COVID-19:Health	C18:pos	Dopamine	C8 H11 N O2	153.079	3.491	C03758	MReference-4	HMDB0000073	0	0.2976	0	0.2976	18.5	40.6	6	Peptides	Amines	Biogenic amines [Fig]	Amines	map00350 Tyrosine metabolism; map01100 Metabolic pathways; map04024 cAMP signaling pathway; map04080 Neuroactive ligand-receptor interaction; map04540 Gap junction; map04721 Synaptic vesicle cycle; map04728 Dopaminergic synapse; map04917 Prolactin signaling pathway; map04976 Bile secretion; map05012 Parkinson disease; map05030 Cocaine addiction; map05031 Amphetamine addiction; map05032 Morphine a…	2.64816e+06	1.75616e+06	1.69523e+06	1.06561e+06	3.258e+06	1.42943e+06	797855	872202	1.48744e+06	819868	496922	5.76979e+06	2.42634e+06	1.76111e+06	4.5875e+06	2.42708e+06	2.66211e+06	3.43947e+06	3.39789e+06	2.23899e+06	835298	1.80058e+06	2.5296e+06
19	5.936_248.0574	0.1192	6.38625e-18	9.57938e-17	1.1324	COVID-19:Health	C18:pos	Pyridoxamine 5-phosphate	C8 H13 N2 O5 P	248.057	5.936	C00647	MReference-569	HMDB0001555	0.0011	4.594	0.0011	4.594	NA	30.5	1	Organoheterocyclic compounds	Pyridines and derivatives	Pyridoxamines	Amines and derivatives	map00750 Vitamin B6 metabolism; map01100 Metabolic pathways; map04977 Vitamin digestion and absorption;	3.01593e+07	2.43869e+07	3.57576e+07	2.30977e+07	3.98946e+07	3.18735e+07	3.49461e+07	4.57806e+07	3.11266e+07	3.7667e+07	3.52312e+07	2.96926e+07	3.21486e+07	2.67106e+07	2.1602e+07	2.86672e+07	3.348e+07	3.3434e+07	3.68099e+07	3.86572e+07	3.66262e+07	4.28286e+07	2.89022e+07
20	7.867_278.2245	0.1109	2.47492e-11	4.45485e-11	1.0996	COVID-19:Health	C18:pos	Gamma-linolenic acid	C18 H30 O2	278.224	7.867	C06426	BGI279	HMDB0003073	-0.0001	-0.3622	-1e-04	-0.3622	73.3	NA	39	Lipids	Fatty acids [Fig]	Unsaturated fatty acids	Fatty acyls[FA]	map00591 Linoleic acid metabolism; map01040 Biosynthesis of unsaturated fatty acids; map01100 Metabolic pathways;	4.79862e+07	4.54319e+07	3.11993e+07	2.50115e+07	5.60568e+07	1.60189e+07	2.10063e+07	1.32768e+07	2.41956e+07	2.84324e+07	3.61587e+07	4.2258e+07	4.46388e+07	2.71818e+07	1.51703e+07	1.25445e+06	2.7351e+07	2.35571e+07	2.32947e+07	1.57242e+06	1.29689e+07	1.68799e+07	2.78373e+07
21	4.384_408.1759	0.1099	1.12529e-09	1.74614e-09	1.2787	COVID-19:Health	C18:pos	Dl-tryptophan	C11 H12 N2 O2	408.176	4.384	C00806	MReference-415	HMDB0030396	0.0001	0.7647	204.086	999980.9533	NA	50.2	0	Organoheterocyclic compounds	Indoles and derivatives	Indolyl carboxylic acids and derivatives	Indole and derivatives	NULL	6.11917e+06	6.18775e+06	4.78135e+06	3.02645e+06	3.59347e+06	4.42575e+06	8.22736e+06	1.09377e+07	5.32545e+06	9.03623e+06	4.62112e+06	5.38355e+06	5.53956e+06	3.47946e+06	1.16022e+07	2.78906e+06	3.76858e+06	4.26751e+06	7.89849e+06	1.30226e+07	8.4194e+06	6.01069e+06	7.27544e+06
22	3.525_152.0474	0.1027	1.0149e-09	1.63108e-09	1.1094	COVID-19:Health	C18:pos	3-hydroxyphenylacetic acid	C8 H8 O3	152.047	3.525	C05593	MReference-202	HMDB0000440	0.0001	0.6397	1e-04	0.6397	83.8	78.2	37	Benzenoids	Phenols	1-hydroxy-4-unsubstituted benzenoids	Phenols and derivatives	map00350 Tyrosine metabolism; map00360 Phenylalanine metabolism;	3.29549e+06	1.53091e+06	1.26738e+07	4.61682e+06	8.9533e+06	3.01704e+06	1.25765e+06	6.62353e+06	2.00353e+06	3.00418e+06	4.70523e+06	1.08821e+06	848314	3.4893e+06	863417	4.51388e+06	1.9131e+06	1.63749e+06	1.82023e+07	5.4349e+06	5.49449e+06	2.33501e+06	6.56979e+06
23	3.427_183.0897	0.098	6.42802e-08	8.76548e-08	1.0703	COVID-19:Health	C18:pos	Epinephrine	C9 H13 N O3	183.09	3.427	C00788	BGI257	HMDB0000068	0.0002	0.8578	2e-04	0.8578	41.5	39.7	8	Hormones and transmitters	Other hormones	Adrenalines	Hormones and transmitters	map00350 Tyrosine metabolism; map01100 Metabolic pathways; map04024 cAMP signaling pathway; map04080 Neuroactive ligand-receptor interaction; map04261 Adrenergic signaling in cardiomyocytes; map04923 Regulation of lipolysis in adipocytes; map04924 Renin secretion;	5.71839e+06	3.28901e+06	2.57707e+06	3.91903e+06	2.29524e+06	4.79483e+06	3.83535e+06	3.87143e+06	6.8088e+06	3.60116e+06	2.73171e+06	1.01281e+07	1.04766e+07	5.06718e+06	3.92979e+06	1.31753e+07	7.47129e+06	8.19197e+06	9.95982e+06	1.04744e+07	3.40087e+06	5.93015e+06	1.44899e+06
24	5.097_122.0732	0.086	5.05889e-15	2.2765e-14	1.2113	COVID-19:Health	C18:pos	1-phenylethanol	C8 H10 O	122.073	5.097	C07112	BGI48	HMDB0032619	0.0001	0.4605	1e-04	0.4605	64.7	NA	17	Benzenoids	Benzene and substituted derivatives	null	Benzene and derivatives	NULL	1.37787e+07	9.08703e+06	1.12257e+07	5.87239e+06	5.75886e+06	6.91309e+06	2.29744e+06	4.03243e+06	9.56062e+06	3.96289e+06	5.08968e+06	6.5529e+06	4.00149e+06	4.95176e+06	4.10807e+06	4.06676e+06	1.05737e+07	7.69216e+06	1.62373e+07	5.33532e+06	2.37021e+06	6.70083e+06	5.04558e+06
25	6.508_384.1208	0.0736	3.50267e-06	3.9405e-06	1.0422	COVID-19:Health	C18:pos	S-adenosylhomocysteine	C14 H20 N6 O5 S	384.121	6.508	C00021	MReference-592	HMDB0000939	-0.0008	-2.055	-8e-04	-2.055	40.4	52.9	21	Nucleosides, nucleotides, and analogues	5'-deoxyribonucleosides	5'-deoxy-5'-thionucleosides	Nucleic acids and analogues	map00270 Cysteine and methionine metabolism; map01100 Metabolic pathways; map01230 Biosynthesis of amino acids;	242150	632156	743572	654913	744763	1.00394e+06	1.71141e+06	588860	788256	1.04679e+06	313646	658661	907363	8.66209e+06	5.2351e+06	3.30001e+06	5.362e+06	1.23528e+06	111525	4.99393e+06	2.09344e+06	2.9209e+06	5.38641e+06
26	4.085_244.0884	0.058	6.97086e-07	8.47808e-07	1.2667	COVID-19:Health	C18:pos	Biotin	C10 H16 N2 O3 S	244.088	4.085	C00120	BGI170	HMDB0000030	0.0002	0.8205	2e-04	0.8205	67.5	43.5	1	Vitamins and Cofactors	Cofactors	Coenzymes [Fig]	Cofactors	map00780 Biotin metabolism; map01100 Metabolic pathways; map02010 ABC transporters; map04977 Vitamin digestion and absorption;	3.77494e+06	4.842e+06	1.89012e+06	1.68212e+06	4.49108e+07	7.31316e+06	1.22624e+06	3.18701e+06	3.605e+06	1.95427e+06	3.54465e+06	6.4965e+06	2.24326e+06	4.10443e+06	4.39787e+06	2.67383e+06	7.99681e+06	1.36548e+07	3.43277e+06	1.8659e+06	1.10098e+06	1.81905e+06	6.58872e+06
27	3.812_137.0477	0.0576	3.42755e-11	5.9323e-11	1.0828	COVID-19:Health	C18:neg	4-aminobenzoic acid	C7 H7 N O2	137.048	3.812	C00568	MReference-224	HMDB0001392	0	-0.1675	0	-0.1675	27.2	45.7	11	Benzenoids	Benzene and substituted derivatives	Benzoic acids and derivatives	Benzene and derivatives	map00790 Folate biosynthesis; map01100 Metabolic pathways;	1.64356e+06	2.04462e+06	3.18296e+06	3.57054e+06	639844	3.15191e+06	629981	1.09771e+06	2.45307e+06	1.62655e+06	592060	3.70415e+06	1.81426e+06	1.10599e+06	1.63192e+06	1.64458e+06	3.1408e+06	2.89541e+06	2.79579e+06	1.97435e+06	335991	1.66544e+06	329567
28	1.326_174.0891	0.057	3.12896e-06	3.61034e-06	1.1331	COVID-19:Health	C18:neg	Suberic acid	C8 H14 O4	174.089	1.326	C08278	MReference-1393	HMDB0000893	-0.0001	-0.3937	-1e-04	-0.3697	NA	92.6	8	Organic acids	Carboxylic acids [Fig]	Dicarboxylic acids	Organic acids	NULL	1.25923e+08	1.17804e+08	2.70427e+08	2.19357e+08	7.18891e+07	1.522e+08	1.98814e+08	2.86769e+08	1.34661e+08	1.98157e+08	7.11465e+08	4.33177e+08	9.30913e+07	1.16512e+08	2.88369e+07	1.39492e+08	9.30449e+07	9.1747e+07	4.2704e+08	1.59708e+08	6.32e+07	5.18758e+08	3.66012e+08
29	3.644_182.0581	0.0564	6.32791e-18	9.57938e-17	1.4459	COVID-19:Health	C18:pos	Isohomovanillic acid	C9 H10 O4	182.058	3.644	null	MReference-453	HMDB0000333	0.0002	0.8272	2e-04	0.8272	NA	50.4	32	Benzenoids	Phenols	Methoxyphenols	Phenols and derivatives	NA	5.80077e+07	4.88841e+07	7.28424e+07	5.68114e+07	2.24674e+07	6.17812e+07	3.84831e+07	5.12144e+07	4.22419e+07	2.86781e+07	2.95786e+07	4.64954e+07	4.10472e+07	3.54496e+07	5.55769e+07	4.43767e+07	7.83609e+07	5.36744e+07	8.24398e+07	4.52214e+07	2.45689e+07	6.39256e+07	8.66892e+06
30	4.353_126.0318	0.0549	9.22903e-05	9.65828e-05	1.2655	COVID-19:Health	C18:pos	Methyl 2-furoate	C6 H6 O3	126.032	4.353	null	MReference-6565	HMDB0029750	0.0001	0.6817	1e-04	0.6817	NA	57.7	11	Organoheterocyclic compounds	Furans	Furoic acid derivatives	Furoic acid derivatives	NA	2.38001e+06	4.38136e+06	3.83141e+06	1.70424e+06	2.55215e+06	5.25799e+06	3.25315e+06	2.92105e+06	3.95784e+06	1.84139e+06	1.39335e+06	7.03404e+06	4.41872e+06	6.5959e+06	1.91534e+06	7.51639e+06	8.02802e+06	8.42008e+06	1.94599e+06	3.82143e+06	3.75543e+06	4.94115e+06	2.2045e+06
31	3.695_182.0581	0.0539	8.35317e-17	6.26488e-16	1.2118	COVID-19:Health	C18:neg	Homovanillic acid	C9 H10 O4	182.058	3.695	C05582	MReference-1296	HMDB0000118	0.0001	0.7793	1e-04	0.7793	NA	77.3	32	Benzenoids	Phenols	Methoxyphenols	Phenols and derivatives	map00350 Tyrosine metabolism; map01100 Metabolic pathways; map04728 Dopaminergic synapse;	3.51482e+07	2.46134e+07	3.45944e+07	3.391e+07	1.03674e+07	3.40117e+07	1.5347e+07	1.78111e+07	2.14169e+07	1.24977e+07	1.02019e+07	2.32419e+07	2.05795e+07	1.58278e+07	2.26931e+07	2.10611e+07	4.98818e+07	2.4399e+07	4.2914e+07	1.89503e+07	8.73998e+06	2.93182e+07	3.66845e+06
32	3.972_152.0473	0.0502	2.97632e-18	9.57938e-17	1.1558	COVID-19:Health	C18:neg	2-hydroxyphenylacetic acid	C8 H8 O3	152.047	3.972	C05852	MReference-141	HMDB0000669	-0.0001	-0.4779	-1e-04	-0.4779	51.7	85.9	37	Benzenoids	Benzene and substituted derivatives	Phenylacetic acids	Benzene and derivatives	map00360 Phenylalanine metabolism; map01100 Metabolic pathways;	9.81187e+06	8.64876e+06	1.58649e+07	8.93543e+06	6.23851e+06	1.09817e+07	4.4775e+06	6.41121e+06	5.72329e+06	4.87705e+06	5.72207e+06	9.60535e+06	5.45369e+06	5.65268e+06	3.58544e+06	8.12143e+06	1.12548e+07	8.73489e+06	1.70124e+07	7.86973e+06	3.77242e+06	8.12247e+06	2.87596e+06
33	2.997_137.0842	0.0457	4.128e-12	8.44363e-12	1.4023	COVID-19:Health	C18:pos	Tyramine	C8 H11 N O	137.084	2.997	C00483	BGI551	HMDB0000306	0.0001	0.7344	1e-04	0.7628	6.9	NA	12	Peptides	Amines	Biogenic amines [Fig]	Amines	map00350 Tyrosine metabolism; map04080 Neuroactive ligand-receptor interaction; map04974 Protein digestion and absorption;	9.65537e+06	2.50644e+06	7.35505e+06	7.42173e+06	503858	5.55711e+06	1.10061e+06	1.67632e+06	8.2584e+06	3.54191e+06	2.82415e+06	4.93039e+06	1.45471e+06	2.35925e+06	2.10482e+06	1.58584e+06	4.57429e+06	7.03182e+06	1.30639e+07	3.26596e+06	1.13815e+06	4.56051e+06	1.1169e+06
34	2.731_168.0422	0.0453	2.6312e-15	1.3156e-14	1.3313	COVID-19:Health	C18:neg	3-hydroxymandelic acid	C8 H8 O4	168.042	2.731	null	MReference-201	HMDB0000750	0	-0.0931	0	-0.0931	NA	85	26	Benzenoids	Phenols	1-hydroxy-4-unsubstituted benzenoids	Phenols and derivatives	NA	4.13082e+07	2.84243e+07	6.41302e+07	3.92404e+07	2.47707e+07	4.15705e+07	1.90455e+07	2.90065e+07	1.49983e+07	1.99628e+07	2.85332e+07	2.10624e+07	1.83434e+07	1.87378e+07	1.00013e+07	2.70643e+07	3.5836e+07	2.16636e+07	7.02234e+07	2.50474e+07	1.61931e+07	2.07622e+07	8.71141e+06
35	3.11_173.1054	0.0349	5.62246e-08	7.90658e-08	1.3502	COVID-19:Health	C18:pos	N-acetyl-l-leucine	C8 H15 N O3	173.105	3.11	C02710	BGI421	HMDB0011756	0.0002	1.381	2e-04	1.381	21.4	NA	8	Organic acids and derivatives	Carboxylic acids and derivatives	Amino acids, peptides, and analogues	Amino acids, peptides, and analogues	NULL	4.17782e+06	2.85357e+06	6.4267e+06	2.78621e+06	2.86867e+06	7.68878e+06	3.10768e+06	4.33476e+06	3.77218e+06	3.98851e+06	1.3328e+06	1.33765e+06	1.17704e+06	4.4645e+06	438841	4.32018e+06	5.66274e+06	1.03064e+07	2.91695e+06	7.02575e+06	2.88374e+06	6.82295e+06	2.14263e+06
36	6.29_272.1775	0.0308	1.02384e-14	4.18844e-14	1.4549	COVID-19:Health	C18:pos	Β-estradiol	C18 H24 O2	272.178	6.29	C00951	MReference-3397	HMDB0000151	-0.0001	-0.3083	-1e-04	-0.3083	NA	66.3	14	Steroids	18-Carbon atoms	Estrane derivatives [Fig]	Sterol lipids[ST]	map00140 Steroid hormone biosynthesis; map01100 Metabolic pathways; map01522 Endocrine resistance; map04714 Thermogenesis; map04913 Ovarian steroidogenesis; map04915 Estrogen signaling pathway; map04917 Prolactin signaling pathway; map04961 Endocrine and other factor-regulated calcium reabsorption; map05200 Pathways in cancer; map05215 Prostate cancer; map05224 Breast cancer;	2.3426e+07	1.50812e+07	1.47115e+07	1.36244e+07	1.41485e+07	5.23192e+06	8.98903e+06	1.31621e+07	1.20274e+07	1.05007e+07	1.53631e+07	1.54421e+07	1.30192e+07	1.01122e+07	1.16611e+07	1.34163e+07	1.17056e+07	1.65412e+07	2.66669e+07	8.0603e+06	8.47244e+06	1.02727e+07	2.05155e+07
37	4.049_153.0427	0.028	4.55459e-13	1.13865e-12	1.5024	COVID-19:Health	C18:pos	3-hydroxyanthranilate	C7 H7 N O3	153.043	4.049	C00632	BGI93	HMDB0001476	0.0001	0.6463	1e-04	0.6463	10.2	NA	14	Benzenoids	Benzene and substituted derivatives	Benzoic acids and derivatives	Benzene and derivatives	map00380 Tryptophan metabolism; map01100 Metabolic pathways;	3.83771e+06	5.73486e+06	6.5728e+06	7.29275e+06	1.66222e+06	1.61532e+07	5.04706e+06	4.57347e+06	3.66948e+06	4.12097e+06	2.92357e+06	1.30997e+07	5.77111e+06	4.34094e+06	3.01066e+06	3.13678e+06	1.25348e+07	7.27799e+06	7.47269e+06	5.53437e+06	5.43834e+06	5.98665e+06	863179
38	6.505_158.1307	0.0256	1.20857e-14	4.53215e-14	1.2512	COVID-19:Health	C18:neg	Nonanoic acid	C9 H18 O2	158.131	6.505	C01601	MReference-2893	HMDB0000847	0	-0.0255	0	-0.0255	NA	86.2	33	FA Fatty acyls	FA01 Fatty Acids and Conjugates	FA0101 Straight chain fatty acids	Fatty acyls[FA]	NULL	3.60992e+06	4.88666e+06	7.11854e+06	6.78549e+06	2.61475e+06	5.52763e+06	2.11094e+06	2.7355e+06	6.59457e+06	4.3424e+06	3.38389e+06	4.63721e+06	4.14467e+06	3.60564e+06	1.83706e+06	3.2035e+06	5.58402e+06	6.07506e+06	6.24884e+06	2.19393e+06	2.37391e+06	6.50696e+06	3.06002e+06
39	4.807_144.115	0.022	2.56106e-15	1.3156e-14	1.3782	COVID-19:Health	C18:neg	Caprylic acid	C8 H16 O2	144.115	4.807	C06423	MReference-2704	HMDB0000482	0	-0.2297	0	-0.2297	NA	67.3	39	Organic acids	Carboxylic acids [Fig]	Monocarboxylic acids	Organic acids	map00061 Fatty acid biosynthesis; map01100 Metabolic pathways;	3.29662e+07	1.08313e+07	2.78386e+07	1.65305e+07	3.01459e+07	1.29432e+07	9.13455e+06	1.38405e+07	1.4137e+07	8.67669e+06	1.07458e+07	1.38044e+07	1.81009e+07	6.94382e+06	3.91966e+06	8.36676e+06	2.59071e+07	1.9741e+07	5.09052e+07	1.32833e+07	1.21075e+07	1.62031e+07	1.59648e+07
40	4.402_180.0423	0.0206	2.7725e-14	8.91161e-14	1.3146	COVID-19:Health	C18:neg	4-hydroxyphenylpyruvic acid	C9 H8 O4	180.042	4.402	C01179	MReference-1301	HMDB0000707	0	0.2065	0	0.2065	NA	78.7	19	Benzenoids	Benzene and substituted derivatives	Phenylpyruvic acid derivatives	Benzene and derivatives	map00130 Ubiquinone and other terpenoid-quinone biosynthesis; map00350 Tyrosine metabolism; map00400 Phenylalanine, tyrosine and tryptophan biosynthesis; map01100 Metabolic pathways; map01210 2-Oxocarboxylic acid metabolism; map01230 Biosynthesis of amino acids;	2.20712e+07	7.38164e+06	4.30637e+07	1.60051e+07	1.10179e+07	8.20903e+06	1.10505e+07	1.93363e+07	9.91642e+06	1.483e+07	1.32234e+07	1.35255e+07	1.51786e+07	7.84843e+06	3.14932e+06	1.78983e+07	1.59643e+07	1.15207e+07	4.50721e+07	1.87581e+07	1.72479e+07	1.31665e+07	7.80944e+06
41	7.127_330.2194	0.0188	1.95087e-15	1.25413e-14	1.5328	COVID-19:Health	C18:pos	17α-hydroxyprogesterone	C21 H30 O3	330.219	7.127	C01176	MReference-287	HMDB0000374	-0.0001	-0.3776	-1e-04	-0.3776	NA	93	37	Hormones and transmitters	Steroid hormones	Progestagens	Hormones and transmitters	map00140 Steroid hormone biosynthesis; map01100 Metabolic pathways; map04913 Ovarian steroidogenesis; map04927 Cortisol synthesis and secretion; map04934 Cushing syndrome;	9.33178e+06	2.39722e+07	2.9889e+07	1.54019e+07	4.57766e+06	2.50111e+07	2.86071e+07	3.52663e+07	2.74657e+07	3.39229e+07	2.08086e+07	1.96842e+07	1.2668e+07	3.06077e+07	5.42747e+07	2.69715e+07	3.07598e+07	2.39659e+07	9.78145e+06	2.29643e+07	1.96109e+07	2.5326e+07	6.06489e+06
42	3.653_259.1784	0.0188	1.77205e-11	3.32259e-11	1.5674	COVID-19:Health	C18:pos	Hexanoylcarnitine	C13 H25 N O4	259.178	3.653	null	MReference-883	HMDB0000705	0	0.1263	0	0.1263	NA	47.7	2	Lipids and lipid-like molecules	Fatty Acyls	Fatty acid esters	Fatty acyls[FA]	NA	2.39272e+07	1.28633e+07	7.41776e+06	5.3097e+06	8.86148e+06	5.70864e+06	4.32234e+06	2.59105e+06	1.33149e+07	5.66958e+06	2.31447e+06	6.87408e+06	3.60572e+06	5.67228e+06	360557	4.54575e+06	2.71496e+06	1.2569e+07	1.86137e+07	3.75207e+06	2.6659e+06	1.2974e+07	1.52292e+07
43	4.217_130.0994	0.0163	6.89441e-13	1.63289e-12	1.4951	COVID-19:Health	C18:neg	Heptanoic acid	C7 H14 O2	130.099	4.217	C17714	MReference-2836	HMDB0000666	0.0001	0.4691	1e-04	0.4691	NA	91.3	29	Organic acids	Carboxylic acids [Fig]	Monocarboxylic acids	Organic acids	NULL	3.445e+07	1.79237e+07	6.3096e+07	2.76136e+07	3.0792e+07	4.82146e+07	1.38748e+07	2.57784e+07	2.91253e+07	1.97445e+07	2.41633e+07	2.10004e+07	1.99602e+07	1.27084e+07	7.9791e+06	1.18127e+07	4.67422e+07	4.7294e+07	9.84452e+07	2.44404e+07	2.0451e+07	3.45444e+07	1.23875e+07
44	7.883_116.0838	0.0156	2.72404e-14	8.91161e-14	1.309	COVID-19:Health	C18:neg	Hexanoic acid	C6 H12 O2	116.084	7.883	C01585	MReference-2710	HMDB0000535	0.0001	0.7431	1e-04	0.7431	NA	88.6	28	Organic acids	Carboxylic acids [Fig]	Monocarboxylic acids	Organic acids	NULL	1.22661e+07	3.46583e+06	6.73877e+06	3.29771e+06	8.5138e+06	6.90271e+06	2.78823e+06	4.70609e+06	5.30882e+06	3.33295e+06	8.98229e+06	4.47314e+06	4.90096e+06	2.78789e+06	3.03902e+06	3.4601e+06	3.90954e+06	6.14007e+06	5.51091e+06	4.42717e+06	5.29256e+06	2.00096e+06	4.96388e+06
45	4.064_366.1315	0.0077	1.73151e-11	3.32259e-11	1.6987	COVID-19:Health	C18:pos	Phosphocholine	C5 H14 N O4 P	366.132	4.064	C00588	BGI573	HMDB0001565	0.0001	0.6463	183.0654	999996.6811	30.3	NA	2	Organic nitrogen compounds	Organonitrogen compounds	Quaternary ammonium salts	Quaternary ammonium salts	map00564 Glycerophospholipid metabolism; map01100 Metabolic pathways; map05231 Choline metabolism in cancer;	884990	3.66927e+06	6.53407e+06	5.26888e+06	2.1438e+06	6.94456e+06	1.16402e+06	3.13472e+06	6.49981e+06	3.16637e+06	769855	7.0088e+06	387951	5.25694e+06	2.40992e+06	8.9495e+06	3.20175e+07	6.25027e+06	1.21132e+07	8.43241e+06	957003	9.86436e+06	869158
[truncated: 73 more columns]
